# Supplementary material for: Insight into the Speciation of Heavy Metals in the Contaminated Soil Incubated with Corn Cob-Derived Biochar and Apatite
Source: Molecules. 2023 Feb 27;28(5):2225. doi: 10.3390/molecules28052225 (PMC10005082; doi:10.3390/molecules28052225)
Supplement: Supplementary file 1 [file molecules-28-02225-s001.zip]

Archive with 1 entries (1 files):
- molecules-2182589-supplementary.pdf
